# Supplementary material for: Distinctiveness of Femoral and Acetabular Mesenchymal Stem and Progenitor Populations in Patients with Primary and Secondary Hip Osteoarthritis Due to Developmental Dysplasia
Source: Int J Mol Sci. 2024 May 9;25(10):5173. doi: 10.3390/ijms25105173 (PMC11121609; doi:10.3390/ijms25105173)
Supplement: Supplementary file 1 [file ijms-25-05173-s001.zip]

Archive with 1 entries (1 files):
- ijms-2987884-supplementary.pdf
